# Supplementary material for: Hydrogels from a Self-Assembling Tripeptide and Carbon Nanotubes (CNTs): Comparison between Single-Walled and Double-Walled CNTs
Source: Nanomaterials (Basel). 2023 Feb 24;13(5):847. doi: 10.3390/nano13050847 (PMC10005271; doi:10.3390/nano13050847)
Supplement: Supplementary file 1 [file nanomaterials-13-00847-s001.zip]

Archive with 1 entries (1 files):
- nanomaterials-2236983-supplementary.pdf
